# Supplementary material for: Quantitative and Qualitative Assessment of Yttrium-90 PET/CT Imaging
Source: PLoS One. 2014 Nov 4;9(11):e110401. doi: 10.1371/journal.pone.0110401 (PMC4219690; doi:10.1371/journal.pone.0110401)
Supplement: File S1 — Recovery coefficients and the corresponding recovered activity concentrations for 30 min-2 bed position acquisition and 120 min-one bed position acquisition for OSEM TOF, PSF TOF, OSEM and PSF alogorithms with iterations 1–2, 24 and 21 (TOF) subsets, image matrix of 400 and Gaussian filtering of 5 mm along with the sensitivity analyses for each measurement day (days 0, 3, 5 and 7) based on the acquired prompts, net trues and randoms. (XLSX) [file pone.0110401.s001.xlsx]

## Sheet: 30-mins_2 bed position
OSEM TOF	400x400	Gaussian 5mm													0.409505
(21 subsets)	Iterations\Diameter	37mm (Bq/ml)	Std	28mm (Bq/ml)	Std	22mm (Bq/ml)	Std	17mm (Bq/ml)	Std	13mm (Bq/ml)	Std	10mm (Bq/ml)	Std	Lung (Bq/ml)	Std	background (Bq/ml)	Std
	1	72.56	27.5731	57.56	18.0908	48.56	4.8247	49.56	7.2476	9.89	2.80377	2.56	0.88192	1.86	0.76168	8.83	3.70663
	2	116.56	11.7272	75.22	22.5819	58.11	8.97837	57.11	10.694	9.89	3.10018	2.22	1.20185	1.86	1.43731	9.91	4.89387
	3	114.33	11.8427	75	21.6564	61.67	11	58	12.4197	10.33	3.3541	2.11	1.2693	2.03	1.85913	9.91	5.18491
	4	113.11	11.8895	75	20.9225	64	12.51	57.56	12.5908	11.44	4.00347	1.89	0.92796	2.05	1.29491	9.93	5.18491
	5	112.33	12.2678	74.78	20.9092	65.11	12.9368	57.56	12.9818	12.89	4.75511	1.89	0.92796	2.1	1.31569	9.94	5.15495
	6	112.11	12.2418	74.78	20.2964	65.67	13.3417	57.67	12.9615	14.22	5.62978	1.89	1.16667	2.15	1.36418	9.97	5.18791
	7	111.67	12.3794	74.67	20.267	65.89	13.6606	57.89	13.3365	14.67	5.95819	1.89	1.16667	2.25	2.10272	9.99	5.43522
	8	111.56	12.4711	74.67	20.267	65.89	13.6606	57.89	13.3365	15.33	6.26498	1.89	1.16667	2.19	2.02583	10.02	5.44363
	9	111.33	12.5996	74.67	20.267	66.67	13.9642	58	13.2947	15.56	6.57858	1.89	1.16667	2.17	2.02131	10.03	5.46799
	10	111.22	12.4376	74.67	20.267	66.67	13.9642	58	13.2947	15.67	6.44205	1.89	1.16667	2.19	2.02583	10.05	5.47852
	11	111.22	12.4376	74.67	20.267	66.67	13.9642	58	13.2947	15.67	6.44205	1.89	1.16667	2.19	2.02583	10.06	5.47463
	12	111.22	12.4376	74.67	20.267	66.67	13.9642	58	13.2947	15.78	6.43774	1.89	1.16667	2.19	1.9589	10.06	5.47463
Recovery coeficient		37mm	Std	28mm	Std	22mm	Std	17mm	Std	13mm	Std	10mm	Std	Lung	Std	background	Std	True Sphere Conc.	True Background Conc.
		1.05465	0.400772	0.836628	0.262948	0.705814	0.0701265	0.720349	0.105343	0.14375	0.0407525	0.0372093	0.0128186	0.0270349	0.0110709	1.00707	0.422745	2150	274
		1.69419	0.170454	1.09331	0.328226	0.844622	0.1305	0.830087	0.155436	0.14375	0.0450608	0.0322674	0.0174688	0.0270349	0.0208911	1.13025	0.558151	2150	274
		1.66177	0.172133	1.09012	0.314773	0.896366	0.159884	0.843023	0.180519	0.150145	0.0487515	0.0306686	0.0184491	0.0295058	0.0270222	1.13025	0.591345	2150	274
		1.64404	0.172813	1.09012	0.304106	0.930233	0.181831	0.836628	0.183006	0.166279	0.05819	0.0274709	0.0134878	0.0297965	0.0188214	1.13253	0.591345	2150	274
		1.6327	0.178312	1.08692	0.303913	0.946366	0.188035	0.836628	0.188689	0.187355	0.069115	0.0274709	0.0134878	0.0305233	0.0191234	1.13367	0.587928	2150	274
		1.62951	0.177933	1.08692	0.295006	0.954506	0.193919	0.838227	0.188394	0.206686	0.0818282	0.0274709	0.0169574	0.03125	0.0198282	1.13709	0.591687	2150	274
		1.62311	0.179933	1.08532	0.294578	0.957703	0.198555	0.841424	0.193844	0.213227	0.0866016	0.0274709	0.0169574	0.0327035	0.0305628	1.13937	0.619893	2150	274
		1.62151	0.181266	1.08532	0.294578	0.957703	0.198555	0.841424	0.193844	0.22282	0.0910608	0.0274709	0.0169574	0.0318314	0.0294452	1.14279	0.620852	2150	274
		1.61817	0.183134	1.08532	0.294578	0.969041	0.202969	0.843023	0.193238	0.226163	0.0956189	0.0274709	0.0169574	0.0315407	0.0293795	1.14393	0.62363	2150	274
		1.61657	0.180779	1.08532	0.294578	0.969041	0.202969	0.843023	0.193238	0.227762	0.0936344	0.0274709	0.0169574	0.0318314	0.0294452	1.14621	0.624831	2150	274
		1.61657	0.180779	1.08532	0.294578	0.969041	0.202969	0.843023	0.193238	0.227762	0.0936344	0.0274709	0.0169574	0.0318314	0.0294452	1.14735	0.624388	2150	274
		1.61657	0.180779	1.08532	0.294578	0.969041	0.202969	0.843023	0.193238	0.22936	0.0935718	0.0274709	0.0169574	0.0318314	0.0284724	1.14735	0.624388	2150	274
															0.409505
Caliberated Activity Concentration		37mm kBq/ml	Std	28mm kBq/ml	Std	22mm kBq/ml	Std	17mm kBq/ml	Std	13mm kBq/ml	Std	10mm kBq/ml	Std	Lung kBq/ml	Std	background kBq/ml	Std
	1000	2267.5	861.661	1798.75	565.338	1517.5	150.772	1548.75	226.488	309.062	87.6178	80	27.56	58.125	23.8025	275.938	115.832
		3642.5	366.476	2350.62	705.686	1815.94	280.574	1784.69	334.187	309.062	96.8806	69.375	37.5578	58.125	44.9159	309.688	152.933
		3572.81	370.085	2343.75	676.763	1927.19	343.75	1812.5	388.117	322.812	104.816	65.9375	39.6656	63.4375	58.0978	309.688	162.028
		3534.69	371.548	2343.75	653.827	2000	390.938	1798.75	393.462	357.5	125.108	59.0625	28.9988	64.0625	40.4659	310.312	162.028
		3510.31	383.37	2336.88	653.412	2034.69	404.275	1798.75	405.682	402.812	148.597	59.0625	28.9988	65.625	41.1153	310.625	161.092
		3503.44	382.556	2336.88	634.263	2052.19	416.927	1802.19	405.046	444.375	175.931	59.0625	36.4584	67.1875	42.6306	311.562	162.122
		3489.69	386.857	2333.44	633.343	2059.06	426.893	1809.06	416.764	458.438	186.193	59.0625	36.4584	70.3125	65.71	312.188	169.851
		3486.25	389.721	2333.44	633.343	2059.06	426.893	1809.06	416.764	479.062	195.781	59.0625	36.4584	68.4375	63.3072	313.125	170.113
		3479.06	393.738	2333.44	633.343	2083.44	436.382	1812.5	415.461	486.25	205.581	59.0625	36.4584	67.8125	63.1659	313.438	170.875																				RAR
		3475.62	388.676	2333.44	633.343	2083.44	436.382	1812.5	415.461	489.688	201.314	59.0625	36.4584	68.4375	63.3072	314.062	171.204
		3475.62	388.676	2333.44	633.343	2083.44	436.382	1812.5	415.461	489.688	201.314	59.0625	36.4584	68.4375	63.3072	314.375	171.082
		3475.62	388.676	2333.44	633.343	2083.44	436.382	1812.5	415.461	493.125	201.179	59.0625	36.4584	68.4375	61.2156	314.375	171.082
TrueX TOF	400x400	Gaussian 5mm
(21 subsets)	Iterations\Diameter	37mm (Bq/ml)	Std	28mm (Bq/ml)	Std	22mm (Bq/ml)	Std	17mm (Bq/ml)	Std	13mm (Bq/ml)	Std	10mm (Bq/ml)	Std	Lung (Bq/ml)	Std	background (Bq/ml)	Std
	1	85.67	15.43	77	22.28	69.56	23	55.78	9.8	10.78	1.39443	3.44	0.88192	3.06	0.67377	11.4	2.37549
	2	81.89	21.56	74.44	28.84	72.78	24.7	68.11	13.77	10.67	2	2.33	0.70711	2.72	1.27864	11.98	3.57179
	3	82.78	25.68	72.11	32.3707	71.33	25.3385	72.11	15.9016	10.89	2.08833	2.11	0.78174	2.61	1.62617	12.37	4.8975
	4	84	28.6313	70.89	34.3564	69.44	25.9605	74.56	17.2417	11.22	2.33333	1.78	0.83333	2.28	1.63202	12.52	5.96392
	5	85	30.818	69.89	35.5473	68	26.0208	75.89	18.5098	11.22	2.33333	1.56	0.52705	2.11	1.68655	12.55	6.48839
	6	85.78	32.2946	69.56	36.7053	66.56	26.3661	77	19.3907	11.11	2.20479	1.56	0.52705	2	1.74028	12.61	6.8961
	7	86.11	33.6097	69.45	37.3229	65.44	26.3858	77.33	15.5161	11.11	2.20479	1.67	0.70711	2	1.77281	12.59	7.14454
	8	86.56	34.6089	69.11	37.8201	64.78	26.5912	77.78	20.945	11.33	2.17945	1.67	0.70711	1.94	1.81965	12.56	7.30741
	9	86.78	35.4076	69.11	38.3844	63.89	26.6228	78.22	21.3236	11.44	2.00693	1.67	0.70711	1.92	1.76271	12.58	7.43276
	10	87	35.8015	69.22	38.8226	63.56	26.6542	78.22	21.6031	11.56	2.12786	1.67	0.70711	1.92	1.76271	12.58	7.43276
	11	87.33	36.3903	69.22	39.2612	63.11	26.4893	78.44	22.1083	11.56	2.12786	1.67	0.70711	1.92	1.76271	12.58	7.43276
	12	87.33	36.9903	69.22	39.2612	63.11	26.4893	78.44	22.1083	11.56	2.12786	1.67	0.70711	1.92	1.76271	12.58	7.43276
Recovery coeficient		37mm	Std	28mm	Std	22mm	Std	17mm	Std	13mm	Std	10mm	Std	Lung	Std	background	Std
		1.2452	0.224273	1.11919	0.323837	1.01105	0.334302	0.810756	0.142442	0.156686	0.0202679	0.05	0.0128186	0.0444767	0.00979317	1.30018	0.270927
		1.19026	0.313372	1.08198	0.419186	1.05785	0.359012	0.989971	0.200145	0.155087	0.0290698	0.0338663	0.0102778	0.0395349	0.0185849	1.36633	0.407367
		1.2032	0.373256	1.04811	0.470504	1.03677	0.368293	1.04811	0.231128	0.158285	0.0303536	0.0306686	0.0113625	0.037936	0.0236362	1.41081	0.558565
		1.22093	0.416152	1.03038	0.499366	1.0093	0.377333	1.08372	0.250607	0.163081	0.0339147	0.0258721	0.0121124	0.0331395	0.0237212	1.42792	0.680192
		1.23547	0.447936	1.01584	0.516676	0.988372	0.378209	1.10305	0.269037	0.163081	0.0339147	0.0226744	0.00766061	0.0306686	0.0245138	1.43134	0.740008
		1.2468	0.469399	1.01105	0.533507	0.967442	0.383229	1.11919	0.281842	0.161483	0.0320464	0.0226744	0.00766061	0.0290698	0.0252948	1.43818	0.786508
		1.2516	0.488513	1.00945	0.542484	0.951163	0.383514	1.12398	0.225525	0.161483	0.0320464	0.0242733	0.0102778	0.0290698	0.0257676	1.4359	0.814843
		1.25814	0.503037	1.00451	0.549711	0.94157	0.386501	1.13052	0.304434	0.16468	0.0316781	0.0242733	0.0102778	0.0281977	0.0264484	1.43248	0.833418
		1.26134	0.514645	1.00451	0.557913	0.928634	0.386959	1.13692	0.309936	0.166279	0.0291705	0.0242733	0.0102778	0.027907	0.0256208	1.43476	0.847714
		1.26453	0.520371	1.0061	0.564282	0.923837	0.387415	1.13692	0.313999	0.168023	0.0309282	0.0242733	0.0102778	0.027907	0.0256208	1.43476	0.847714
		1.26933	0.528928	1.0061	0.570657	0.917297	0.385019	1.14012	0.321342	0.168023	0.0309282	0.0242733	0.0102778	0.027907	0.0256208	1.43476	0.847714
		1.26933	0.537649	1.0061	0.570657	0.917297	0.385019	1.14012	0.321342	0.168023	0.0309282	0.0242733	0.0102778	0.027907	0.0256208	1.43476	0.847714
															0.220186
Caliberated Activity Concentration		37mm kBq/ml	Std	28mm kBq/ml	Std	22mm kBq/ml	Std	17mm kBq/ml	Std	13mm kBq/ml	Std	10mm kBq/ml	Std	Lung kBq/ml	Std	background kBq/ml	Std
		2677.19	482.188	2406.25	696.25	2173.75	718.75	1743.12	306.25	336.875	43.5759	107.5	27.56	95.625	21.0553	356.25	74.2341
		2559.06	673.75	2326.25	901.25	2274.38	771.875	2128.44	430.312	333.438	62.5	72.8125	22.0972	85	39.9575	374.375	111.618
		2586.88	802.5	2253.44	1011.58	2229.06	791.829	2253.44	496.925	340.312	65.2603	65.9375	24.4294	81.5625	50.8178	386.562	153.047
		2625	894.727	2215.31	1073.64	2170	811.266	2330	538.805	350.625	72.9166	55.625	26.0416	71.25	51.0006	391.25	186.373
		2656.25	963.063	2184.06	1110.85	2125	813.15	2371.56	578.43	350.625	72.9166	48.75	16.4703	65.9375	52.7047	392.188	202.762
		2680.62	1009.21	2173.75	1147.04	2080	823.942	2406.25	605.96	347.188	68.8997	48.75	16.4703	62.5	54.3837	394.062	215.503
		2690.94	1050.3	2170.31	1166.34	2045	824.555	2416.56	484.879	347.188	68.8997	52.1875	22.0972	62.5	55.4003	393.438	223.267
		2705	1081.53	2159.69	1181.88	2024.38	830.976	2430.62	654.532	354.062	68.1078	52.1875	22.0972	60.625	56.8641	392.5	228.357
		2711.88	1106.49	2159.69	1199.51	1996.56	831.962	2444.38	666.362	357.5	62.7166	52.1875	22.0972	60	55.0847	393.125	232.274
		2718.75	1118.8	2163.12	1213.21	1986.25	832.942	2444.38	675.097	361.25	66.4956	52.1875	22.0972	60	55.0847	393.125	232.274
		2729.06	1137.2	2163.12	1226.91	1972.19	827.791	2451.25	690.885	361.25	66.4956	52.1875	22.0972	60	55.0847	393.125	232.274
		2729.06	1155.95	2163.12	1226.91	1972.19	827.791	2451.25	690.885	361.25	66.4956	52.1875	22.0972	60	55.0847	393.125	232.274
OSEM	400x400	Gaussian 5mm													0.843883
(24 subsets)	Iterations\Diameter	37mm (Bq/ml)	Std	28mm (Bq/ml)	Std	22mm (Bq/ml)	Std	17mm (Bq/ml)	Std	13mm (Bq/ml)	Std	10mm (Bq/ml)	Std	Lung (Bq/ml)	Std	background (Bq/ml)	Std
	1	74.22	10.6862	45.11	5.68868	37.78	7.9652	21.56	4.53076	9.56	1.23603	5.67	1.80278	2.39	2.01688	7.45	2.17179
	2	103.89	15.9644	66.78	13.9891	45	13.3323	24.22	6.75977	11.22	1.98606	7.11	1.96497	2.03	1.84308	8.35	4.56383
	3	100.89	15.9565	65.44	13.3521	44	14.9666	23.44	7.00198	11.22	2.10819	8.33	2.44949	1.97	1.43966	8.64	5.48157
	4	98.89	15.3822	63.89	13.0523	43.56	15.5331	22.44	7.00198	11.11	2.08833	8.89	2.71314	1.92	1.56029	8.82	5.75471
	5	97.89	14.8108	62.89	12.8398	43.33	15.6844	22.22	7.01388	11	2.23607	9.33	2.91548	1.81	1.76949	8.93	5.8818
	6	97.22	14.729	62.33	12.4399	43.44	15.5251	22	6.74537	10.67	1.93649	9.44	3.08671	1.75	1.6713	9.02	5.89772
	7	97	14.6458	62	12.2984	43.44	15.836	21.89	6.79052	10.67	1.93649	9.22	3.19287	1.75	1.6713	9.03	5.89765
	8	96.56	14.501	61.56	12.2077	43.56	15.7012	22	6.67083	10.56	2.12786	9.22	3.19287	1.75	1.6713	9.02	5.89839
	9	96.56	14.501	61.33	12.2475	43.56	15.7012	22	6.67083	10.33	2.06155	9.22	3.19287	1.75	1.6713	9.04	5.88699
	10	96.44	14.4664	61.33	12.2475	43.56	15.7012	22	6.67083	10.33	2.06155	9.22	3.19287	1.75	1.6713	9.06	5.87409
	11	96.44	14.4664	61.33	12.2475	43.56	15.7012	22	6.67083	10.33	2.06155	9.22	3.19287	1.75	1.6713	9.06	5.87409
	12	96.44	14.4664	61.33	12.2475	43.56	15.7012	22	6.67083	10.33	2.06155	9.22	3.19287	1.75	1.6713	9.06	5.87409
Recovery coeficient		37mm	Std	28mm	Std	22mm	Std	17mm	Std	13mm	Std	10mm	Std	Lung	Std	background	Std
		1.07878	0.155322	0.655669	0.0826843	0.549128	0.115773	0.313372	0.0658541	0.138953	0.0179656	0.0824128	0.0262032	0.0347384	0.0293151	0.849681	0.247695
		1.51003	0.23204	0.97064	0.20333	0.65407	0.193783	0.352035	0.0982525	0.163081	0.0288672	0.103343	0.0285606	0.0295058	0.026789	0.952327	0.52051
		1.46642	0.231926	0.951163	0.194071	0.639535	0.217538	0.340698	0.101773	0.163081	0.0306423	0.121076	0.0356031	0.0286337	0.0209253	0.985401	0.625179
		1.43735	0.223578	0.928634	0.189713	0.63314	0.225772	0.326163	0.101773	0.161483	0.0303536	0.129215	0.0394352	0.027907	0.0226786	1.00593	0.656331
		1.42282	0.215274	0.914099	0.186625	0.629797	0.227971	0.322965	0.101946	0.159884	0.032501	0.13561	0.0423762	0.0263081	0.0257193	1.01848	0.670826
		1.41308	0.214085	0.905959	0.180812	0.631395	0.225655	0.319767	0.0980432	0.155087	0.0281467	0.137209	0.044865	0.025436	0.0242922	1.02874	0.672641
		1.40988	0.212875	0.901163	0.178755	0.631395	0.230174	0.318169	0.0986994	0.155087	0.0281467	0.134012	0.046408	0.025436	0.0242922	1.02988	0.672633
		1.40349	0.21077	0.894767	0.177437	0.63314	0.228215	0.319767	0.0969597	0.153488	0.0309282	0.134012	0.046408	0.025436	0.0242922	1.02874	0.672718
		1.40349	0.21077	0.891424	0.178015	0.63314	0.228215	0.319767	0.0969597	0.150145	0.0299644	0.134012	0.046408	0.025436	0.0242922	1.03102	0.671418
		1.40174	0.210268	0.891424	0.178015	0.63314	0.228215	0.319767	0.0969597	0.150145	0.0299644	0.134012	0.046408	0.025436	0.0242922	1.0333	0.669946
		1.40174	0.210268	0.891424	0.178015	0.63314	0.228215	0.319767	0.0969597	0.150145	0.0299644	0.134012	0.046408	0.025436	0.0242922	1.0333	0.669946
		1.40174	0.210268	0.891424	0.178015	0.63314	0.228215	0.319767	0.0969597	0.150145	0.0299644	0.134012	0.046408	0.025436	0.0242922	1.0333	0.669946
															0.843883
Caliberated Activity Concentration		37mm kBq/ml	Std	28mm kBq/ml	Std	22mm kBq/ml	Std	17mm kBq/ml	Std	13mm kBq/ml	Std	10mm kBq/ml	Std	Lung kBq/ml	Std	background kBq/ml	Std
		2319.38	333.943	1409.69	177.771	1180.62	248.913	673.75	141.586	298.75	38.6259	177.188	56.3369	74.6875	63.0275	232.812	67.8684
		3246.56	498.887	2086.88	437.159	1406.25	416.634	756.875	211.243	350.625	62.0644	222.188	61.4053	63.4375	57.5963	260.938	142.62
		3152.81	498.642	2045	417.252	1375	467.707	732.5	218.812	350.625	65.8809	260.312	76.5466	61.5625	44.9894	270	171.299
		3090.31	480.693	1996.56	407.883	1361.25	485.41	701.25	218.812	347.188	65.2603	277.812	84.7856	60	48.7591	275.625	179.835
		3059.06	462.839	1965.31	401.245	1354.06	490.137	694.375	219.184	343.75	69.8772	291.562	91.1088	56.5625	55.2966	279.062	183.806
		3038.12	460.282	1947.81	388.746	1357.5	485.158	687.5	210.793	333.438	60.5153	295	96.4597	54.6875	52.2281	281.875	184.304
		3031.25	457.682	1937.5	384.324	1357.5	494.874	684.062	212.204	333.438	60.5153	288.125	99.7772	54.6875	52.2281	282.188	184.302
		3017.5	453.155	1923.75	381.49	1361.25	490.663	687.5	208.463	330	66.4956	288.125	99.7772	54.6875	52.2281	281.875	184.325
		3017.5	453.155	1916.56	382.733	1361.25	490.663	687.5	208.463	322.812	64.4234	288.125	99.7772	54.6875	52.2281	282.5	183.968
		3013.75	452.076	1916.56	382.733	1361.25	490.663	687.5	208.463	322.812	64.4234	288.125	99.7772	54.6875	52.2281	283.125	183.565
		3013.75	452.076	1916.56	382.733	1361.25	490.663	687.5	208.463	322.812	64.4234	288.125	99.7772	54.6875	52.2281	283.125	183.565
		3013.75	452.076	1916.56	382.733	1361.25	490.663	687.5	208.463	322.812	64.4234	288.125	99.7772	54.6875	52.2281	283.125	183.565
TrueX	400x400	Gaussian 5mm													0.785584
(24 subsets)	Iterations\Diameter	37mm (Bq/ml)	Std	28mm (Bq/ml)	Std	22mm (Bq/ml)	Std	17mm (Bq/ml)	Std	13mm (Bq/ml)	Std	10mm (Bq/ml)	Std	Lung (Bq/ml)	Std	background (Bq/ml)	Std
	1	103.56	13.4918	68.11	9.8545	48	7.29726	31.44	4.06544	14.56	2.06828	7	1.41421	2.5	1.96396	8.83	1.57415
	2	141	12.5399	58.67	8.94427	69.56	15.3713	46.78	9.02466	17.78	4.32371	5.78	2.16667	2.25	1.97009	9.47	2.41118
	3	145	19.799	67.33	16.5378	66.11	17.8217	53.89	12.6238	17.56	4.50309	5.44	2.651	2.22	1.31194	9.4	3.1848
	4	146.67	25.9374	72.44	22.4283	63	19.3391	56.89	14.8866	17	4.7697	5.33	3.3541	2.14	1.18036	9.26	3.73169
	5	147.78	31.34	76.11	26.3223	61.56	20.5737	58.56	16.7041	16.67	5.04975	5.67	3.74166	2.11	1.73792	9.18	4.19524
	6	148.44	36.1286	78.56	29.1209	60.22	21.551	58.89	18.1069	16.44	5.31769	5.33	3.87298	1.97	1.68089	9.14	4.49315
	7	148.67	40.0968	80.11	31.034	59.11	22.3967	59.22	19.0708	16.22	5.78312	5.44	4.09607	1.92	0.72805	9.06	4.71398
	8	148.67	43.1364	81	32.4808	58.78	23.1775	59	19.8242	16.44	6.08505	5.33	4.1833	1.85	0.26889	8.98	4.93198
	9	148.56	45.3462	81.56	33.0156	58.44	23.7756	58.44	20.2368	16.44	6.36614	5.44	4.41902	1.85	0.62148	9.02	5.10879
	10	148.44	47.4318	81.78	34.0763	58.33	24.1609	58	20.5426	16.56	6.46357	5.56	4.58561	1.85	0.76886	9	5.19615
	11	148.11	49.1082	81.89	34.2178	58.11	24.6498	57.56	20.8213	16.22	6.86982	5.67	4.82183	1.85	0.99968	8.98	5.3001
	12	147.89	50.5605	81.78	34.5933	57.89	25.107	57.11	21.1154	16.33	6.96419	5.67	4.82183	1.85	0.13906	8.96	5.39042
Recovery coeficient		37mm	Std	28mm	Std	22mm	Std	17mm	Std	13mm	Std	10mm	Std	Lung	Std	background	Std
		1.50523	0.196101	0.989971	0.143234	0.697674	0.106065	0.456977	0.0590907	0.211628	0.0300622	0.101744	0.0205554	0.0363372	0.0285459	1.00707	0.179534
		2.04942	0.182267	0.852762	0.130004	1.01105	0.22342	0.679942	0.131172	0.25843	0.0628446	0.0840116	0.0314923	0.0327035	0.028635	1.08006	0.274998
		2.10756	0.287776	0.978634	0.240376	0.960901	0.259036	0.783285	0.183486	0.255233	0.0654519	0.0790698	0.038532	0.0322674	0.0190689	1.07208	0.36323
		2.13183	0.376997	1.05291	0.325992	0.915698	0.281091	0.82689	0.216375	0.247093	0.069327	0.0774709	0.0487515	0.0311047	0.0171564	1.05611	0.425603
		2.14797	0.455523	1.10625	0.382591	0.894767	0.299037	0.851163	0.242792	0.242297	0.0733975	0.0824128	0.0543846	0.0306686	0.0252605	1.04699	0.478472
		2.15756	0.525125	1.14186	0.423269	0.875291	0.313241	0.855959	0.263182	0.238953	0.077292	0.0774709	0.0562933	0.0286337	0.0244315	1.04243	0.512449
		2.1609	0.582802	1.16439	0.451076	0.859157	0.325533	0.860756	0.277191	0.235756	0.084057	0.0790698	0.0595359	0.027907	0.0105821	1.0333	0.537635
		2.1609	0.626983	1.17733	0.472104	0.85436	0.336882	0.857558	0.288143	0.238953	0.0884455	0.0774709	0.0608038	0.0268895	0.00390828	1.02418	0.562498
		2.1593	0.659102	1.18547	0.479877	0.849419	0.345575	0.849419	0.294139	0.238953	0.0925311	0.0790698	0.0642299	0.0268895	0.00903314	1.02874	0.582663
		2.15756	0.689416	1.18866	0.495295	0.84782	0.351176	0.843023	0.298585	0.240698	0.0939472	0.080814	0.0666513	0.0268895	0.0111753	1.02646	0.592627
		2.15276	0.713781	1.19026	0.497352	0.844622	0.358282	0.836628	0.302636	0.235756	0.099852	0.0824128	0.0700847	0.0268895	0.0145302	1.02418	0.604482
		2.14956	0.734891	1.18866	0.502809	0.841424	0.364927	0.830087	0.30691	0.237355	0.101224	0.0824128	0.0700847	0.0268895	0.00202122	1.0219	0.614783
															0.785584
Caliberated Activity Concentration		37mm kBq/ml	Std	28mm kBq/ml	Std	22mm kBq/ml	Std	17mm kBq/ml	Std	13mm kBq/ml	Std	10mm kBq/ml	Std	Lung kBq/ml	Std	background kBq/ml	Std
		3236.25	421.618	2128.44	307.953	1500	228.039	982.5	127.045	455	64.6338	218.75	44.1941	78.125	61.3738	275.938	49.1922
		4406.25	391.873	1833.44	279.508	2173.75	480.354	1461.88	282.021	555.625	135.116	180.625	67.7084	70.3125	61.5653	295.938	75.3494
		4531.25	618.718	2104.06	516.808	2065.94	556.927	1684.06	394.495	548.75	140.722	170	82.8438	69.375	40.9981	293.75	99.525
		4583.44	810.544	2263.75	700.884	1968.75	604.346	1777.81	465.207	531.25	149.053	166.562	104.816	66.875	36.8863	289.375	116.615
		4618.12	979.374	2378.44	822.571	1923.75	642.929	1830	522.004	520.938	157.805	177.188	116.927	65.9375	54.31	286.875	131.101
		4638.75	1129.02	2455	910.029	1881.88	673.468	1840.31	565.842	513.75	166.178	166.562	121.031	61.5625	52.5278	285.625	140.411
		4645.94	1253.02	2503.44	969.813	1847.19	699.896	1850.62	595.962	506.875	180.722	170	128.002	60	22.7516	283.125	147.312
		4645.94	1348.01	2531.25	1015.02	1836.88	724.296	1843.75	619.507	513.75	190.158	166.562	130.728	57.8125	8.40281	280.625	154.124
		4642.5	1417.07	2548.75	1031.74	1826.25	742.987	1826.25	632.4	513.75	198.942	170	138.094	57.8125	19.4213	281.875	159.65
		4638.75	1482.24	2555.62	1064.88	1822.81	755.029	1812.5	641.957	517.5	201.987	173.75	143.3	57.8125	24.0269	281.25	162.38
		4628.44	1534.63	2559.06	1069.31	1815.94	770.305	1798.75	650.667	506.875	214.682	177.188	150.682	57.8125	31.24	280.625	165.628
		4621.56	1580.01	2555.62	1081.04	1809.06	784.593	1784.69	659.857	510.312	217.631	177.188	150.682	57.8125	4.34563	280	168.451

## Sheet: 120-mins_List mode
OSEM TOF	400x400	Gaussian 5mm													0.20818
(21 subsets)	Iterations\Diameter	37mm (Bq/ml)	Std	28mm (Bq/ml)	Std	22mm (Bq/ml)	Std	17mm (Bq/ml)	Std	13mm (Bq/ml)	Std	10mm (Bq/ml)	Std	Lung (Bq/ml)	Std	background (Bq/ml)	Std
	1	74.33	1.87083	73.22	2.16667	68.89	3.51584	72.33	4	35.33	3.16228	10.67	0.70711	2.72	0.56625	11.11	1.54273
	2	71.78	2.27913	70.67	2	72.22	3.56293	71.22	4.35252	38.33	4.03113	10.89	1.16667	2.08	0.60356	11.04	2.20755
	3	71.67	2.29129	70.33	1.73205	71.44	3.43188	70.89	4.13656	38.22	4.40959	10.78	1.09291	1.94	0.79082	11.16	2.65207
	4	71.67	2.5	70.33	1.73205	70.67	3.5	70.56	4.15665	38.33	4.38748	10.89	1.05409	1.94	0.79082	11.19	2.79677
	5	71.67	2.5	70.33	1.80278	70.44	3.39526	70.44	4.09607	38.33	4.38748	10.89	1.05409	2	0.82808	11.21	2.8525
	6	71.78	2.48886	70.33	1.80278	70.33	3.27872	70.33	3.87298	38.56	4.61278	10.78	1.20185	2.03	0.84468	11.25	2.91914
	7	71.89	2.61937	70.44	1.74005	70.11	3.1798	70	4.03113	38.56	4.61278	10.78	1.20185	2.06	0.86005	11.28	2.93037
	8	71.89	2.71314	70.56	1.81046	70.11	3.1798	69.89	4.01386	38.78	4.86769	10.78	1.20185	2.11	0.82038	11.27	2.94109
	9	71.89	2.71314	70.56	1.81046	70.11	3.1798	69.78	4.05518	38.89	4.75511	10.78	1.20185	2.11	0.82038	11.27	2.94109
	10	71.89	2.71314	70.56	1.81046	70.11	3.1798	69.78	4.05518	38.89	4.75511	10.78	1.20185	2.11	0.82038	11.27	2.94109
	11	71.89	2.71314	70.56	1.81046	70.11	3.1798	69.78	4.05518	38.89	4.75511	10.78	1.20185	2.11	0.82038	11.27	2.94109
	12	71.89	2.71314	70.56	1.81046	70.11	3.1798	69.78	4.05518	38.89	4.75511	10.78	1.20185	2.11	0.82038	11.27	2.94109
Recovery coeficient		37mm	Std	28mm	Std	22mm	Std	17mm	Std	13mm	Std	10mm	Std	Lung	Std	background	Std	True Sphere Conc.	True Background Conc.
		1.08038	0.0271923	1.06424	0.0314923	1.00131	0.0511023	1.05131	0.0581395	0.513517	0.0459634	0.155087	0.0102778	0.0395349	0.00823038	1.26711	0.17595	2150	274
		1.04331	0.0331269	1.02718	0.0290698	1.04971	0.0517868	1.03517	0.0632634	0.557122	0.058592	0.158285	0.0169574	0.0302326	0.00877267	1.25912	0.251773	2150	274
		1.04172	0.0333036	1.02224	0.0251751	1.03837	0.049882	1.03038	0.0601244	0.555523	0.0640929	0.156686	0.0158853	0.0281977	0.0114945	1.27281	0.302471	2150	274
		1.04172	0.0363372	1.02224	0.0251751	1.02718	0.0508721	1.02558	0.0604164	0.557122	0.0637715	0.158285	0.0153211	0.0281977	0.0114945	1.27623	0.318975	2150	274
		1.04172	0.0363372	1.02224	0.0262032	1.02384	0.0493497	1.02384	0.0595359	0.557122	0.0637715	0.158285	0.0153211	0.0290698	0.012036	1.27851	0.325331	2150	274
		1.04331	0.0361753	1.02224	0.0262032	1.02224	0.0476558	1.02224	0.0562933	0.560465	0.0670462	0.156686	0.0174688	0.0295058	0.0122773	1.28307	0.332931	2150	274
		1.04491	0.0380722	1.02384	0.0252914	1.01904	0.046218	1.01744	0.058592	0.560465	0.0670462	0.156686	0.0174688	0.0299419	0.0125007	1.2865	0.334212	2150	274
		1.04491	0.0394352	1.02558	0.0263148	1.01904	0.046218	1.01584	0.058341	0.563663	0.0707513	0.156686	0.0174688	0.0306686	0.0119241	1.28536	0.335435	2150	274
		1.04491	0.0394352	1.02558	0.0263148	1.01904	0.046218	1.01424	0.0589416	0.565262	0.069115	0.156686	0.0174688	0.0306686	0.0119241	1.28536	0.335435	2150	274
		1.04491	0.0394352	1.02558	0.0263148	1.01904	0.046218	1.01424	0.0589416	0.565262	0.069115	0.156686	0.0174688	0.0306686	0.0119241	1.28536	0.335435	2150	274
		1.04491	0.0394352	1.02558	0.0263148	1.01904	0.046218	1.01424	0.0589416	0.565262	0.069115	0.156686	0.0174688	0.0306686	0.0119241	1.28536	0.335435	2150	274
		1.04491	0.0394352	1.02558	0.0263148	1.01904	0.046218	1.01424	0.0589416	0.565262	0.069115	0.156686	0.0174688	0.0306686	0.0119241	1.28536	0.335435	2150	274
																		2150	274
																		2150	274
Caliberated Activity Concentration		37mm kBq/ml	Std	28mm kBq/ml	Std	22mm kBq/ml	Std	17mm kBq/ml	Std	13mm kBq/ml	Std	10mm kBq/ml	Std	Lung kBq/ml	Std	background kBq/ml	Std
		2322.81	58.4634	2288.12	67.7084	2152.81	109.87	2260.31	125	1104.06	98.8213	333.438	22.0972	85	17.6953	347.188	48.2103
		2243.12	71.2228	2208.44	62.5	2256.88	111.342	2225.62	136.016	1197.81	125.973	340.312	36.4584	65	18.8612	345	68.9859
		2239.69	71.6028	2197.81	54.1266	2232.5	107.246	2215.31	129.268	1194.38	137.8	336.875	34.1534	60.625	24.7131	348.75	82.8772
		2239.69	78.125	2197.81	54.1266	2208.44	109.375	2205	129.895	1197.81	137.109	340.312	32.9403	60.625	24.7131	349.688	87.3991
		2239.69	78.125	2197.81	56.3369	2201.25	106.102	2201.25	128.002	1197.81	137.109	340.312	32.9403	62.5	25.8775	350.312	89.1406
		2243.12	77.7769	2197.81	56.3369	2197.81	102.46	2197.81	121.031	1205	144.149	336.875	37.5578	63.4375	26.3962	351.562	91.2231
		2246.56	81.8553	2201.25	54.3766	2190.94	99.3688	2187.5	125.973	1205	144.149	336.875	37.5578	64.375	26.8766	352.5	91.5741
		2246.56	84.7856	2205	56.5769	2190.94	99.3688	2184.06	125.433	1211.88	152.115	336.875	37.5578	65.9375	25.6369	352.188	91.9091
		2246.56	84.7856	2205	56.5769	2190.94	99.3688	2180.62	126.724	1215.31	148.597	336.875	37.5578	65.9375	25.6369	352.188	91.9091
		2246.56	84.7856	2205	56.5769	2190.94	99.3688	2180.62	126.724	1215.31	148.597	336.875	37.5578	65.9375	25.6369	352.188	91.9091
		2246.56	84.7856	2205	56.5769	2190.94	99.3688	2180.62	126.724	1215.31	148.597	336.875	37.5578	65.9375	25.6369	352.188	91.9091
		2246.56	84.7856	2205	56.5769	2190.94	99.3688	2180.62	126.724	1215.31	148.597	336.875	37.5578	65.9375	25.6369	352.188	91.9091
TrueX TOF	400x400	Gaussian 5mm													0.173673
(21 subsets)	Iterations\Diameter	37mm (Bq/ml)	Std	28mm (Bq/ml)	Std	22mm (Bq/ml)	Std	17mm (Bq/ml)	Std	13mm (Bq/ml)	Std	10mm (Bq/ml)	Std	Lung (Bq/ml)	Std	background (Bq/ml)	Std
	1	73.78	5.16667	81.56	4.06544	79.89	2.42097	77.89	2.14735	37.11	2.47207	10.56	0.72648	2.69	0.46718	11.29	1.23449
	2	87.56	7.16085	80.11	4.91031	73.44	2.45515	72.44	2.35112	46.56	4.06544	10.44	1.33333	1.78	0.48469	11.36	2.05288
	3	90.11	7.94425	77.44	5.50252	70.67	2.23607	71.44	2.29734	49.67	4.66369	10.33	1.87083	1.28	0.51331	11.42	2.83652
	4	90.44	7.85988	75.67	5.76628	69.89	2.20479	71.22	2.63523	50.78	5.23874	10.11	2.42097	1.22	0.48469	11.5	3.33947
	5	90.67	7.79423	75	5.70088	70.11	2.36878	71.22	2.99073	51.33	5.67891	10	2.78388	1.19	0.52478	11.52	4.14347
	6	90.22	7.41245	74.56	5.89727	70.67	2.44949	71.44	3.16667	51.44	6.06447	9.89	2.89156	1.11	0.62234	11.51	4.3801
	7	90	7.34847	74.44	6.1869	71.11	2.61937	71.56	3.50397	51.78	6.68539	9.78	3.34581	1.06	0.82616	11.43	4.70961
	8	89.67	7.01783	74.56	6.36614	71.78	2.68225	71.33	3.60555	51.67	6.78233	9.78	3.34581	1.06	1.01262	11.46	4.8632
	9	89.67	7.01783	74.89	6.41179	72.33	2.73861	71.44	3.64387	51.67	6.78233	9.78	3.34581	1.06	1.01262	11.47	4.99846
	10	89.67	7.01783	74.89	6.41179	73	2.82843	71.44	3.64387	51.67	6.78233	9.78	3.34581	1.06	1.01262	11.46	5.11377
	11	89.67	7.01783	74.89	6.41179	73.33	2.82843	71.44	3.64387	51.67	6.78233	9.78	3.34581	1.06	1.01262	11.46	5.11377
	12	89.67	7.01783	74.89	6.41179	73.56	2.92024	71.44	3.64387	51.67	6.78233	9.78	3.34581	1.06	1.01262	11.46	5.11377
Recovery coeficient		37mm	Std	28mm	Std	22mm	Std	17mm	Std	13mm	Std	10mm	Std	Lung	Std	background	Std
		1.07238	0.0750969	1.18547	0.0590907	1.16119	0.0351885	1.13212	0.0312115	0.53939	0.0359313	0.153488	0.0105593	0.0390988	0.00679041	1.28764	0.140795
		1.27267	0.104082	1.16439	0.0713708	1.06744	0.0356853	1.05291	0.0341733	0.676744	0.0590907	0.151744	0.0193798	0.0258721	0.00704491	1.29562	0.234133
		1.30974	0.115469	1.12558	0.0799785	1.02718	0.032501	1.03837	0.0333916	0.721948	0.0677862	0.150145	0.0271923	0.0186047	0.0074609	1.30246	0.323508
		1.31453	0.114242	1.09985	0.0838122	1.01584	0.0320464	1.03517	0.0383028	0.738081	0.0761445	0.146948	0.0351885	0.0177326	0.00704491	1.31159	0.38087
		1.31788	0.113288	1.09012	0.0828616	1.01904	0.0344299	1.03517	0.0434699	0.746076	0.0825423	0.145349	0.0404634	0.0172965	0.00762762	1.31387	0.472567
		1.31134	0.107739	1.08372	0.0857161	1.02718	0.0356031	1.03837	0.0460272	0.747674	0.0881464	0.14375	0.0420285	0.0161337	0.00904564	1.31273	0.499555
		1.30814	0.106809	1.08198	0.0899259	1.03358	0.0380722	1.04012	0.0509298	0.752616	0.0971714	0.142151	0.048631	0.015407	0.0120081	1.3036	0.537136
		1.30334	0.102003	1.08372	0.0925311	1.04331	0.0389862	1.03677	0.0524063	0.751017	0.0985804	0.142151	0.048631	0.015407	0.0147183	1.30703	0.554653
		1.30334	0.102003	1.08852	0.0931946	1.05131	0.0398054	1.03837	0.0529632	0.751017	0.0985804	0.142151	0.048631	0.015407	0.0147183	1.30817	0.57008
		1.30334	0.102003	1.08852	0.0931946	1.06105	0.0411109	1.03837	0.0529632	0.751017	0.0985804	0.142151	0.048631	0.015407	0.0147183	1.30703	0.583231
		1.30334	0.102003	1.08852	0.0931946	1.06584	0.0411109	1.03837	0.0529632	0.751017	0.0985804	0.142151	0.048631	0.015407	0.0147183	1.30703	0.583231
		1.30334	0.102003	1.08852	0.0931946	1.06919	0.0424453	1.03837	0.0529632	0.751017	0.0985804	0.142151	0.048631	0.015407	0.0147183	1.30703	0.583231
															0.173673
Caliberated Activity Concentration		37mm MBq/ml	Std	28mm kBq/ml	Std	22mm kBq/ml	Std	17mm kBq/ml	Std	13mm kBq/ml	Std	10mm kBq/ml	Std	Lung kBq/ml	Std	background kBq/ml	Std
		2305.62	161.458	2548.75	127.045	2496.56	75.6553	2434.06	67.1047	1159.69	77.2522	330	22.7025	84.0625	14.5994	352.812	38.5778
		2736.25	223.777	2503.44	153.447	2295	76.7234	2263.75	73.4725	1455	127.045	326.25	41.6666	55.625	15.1466	355	64.1525
	1000	2815.94	248.258	2420	171.954	2208.44	69.8772	2232.5	71.7919	1552.19	145.74	322.812	58.4634	40	16.0409	356.875	88.6412
		2826.25	245.621	2364.69	180.196	2184.06	68.8997	2225.62	82.3509	1586.88	163.711	315.938	75.6553	38.125	15.1466	359.375	104.358
		2833.44	243.57	2343.75	178.153	2190.94	74.0244	2225.62	93.4603	1604.06	177.466	312.5	86.9963	37.1875	16.3994	360	129.483
		2819.38	231.639	2330	184.29	2208.44	76.5466	2232.5	98.9584	1607.5	189.515	309.062	90.3612	34.6875	19.4481	359.688	136.878
		2812.5	229.64	2326.25	193.341	2222.19	81.8553	2236.25	109.499	1618.12	208.918	305.625	104.557	33.125	25.8175	357.188	147.175
		2802.19	219.307	2330	198.942	2243.12	83.8203	2229.06	112.673	1614.69	211.948	305.625	104.557	33.125	31.6444	358.125	151.975
		2802.19	219.307	2340.31	200.368	2260.31	85.5816	2232.5	113.871	1614.69	211.948	305.625	104.557	33.125	31.6444	358.438	156.202
		2802.19	219.307	2340.31	200.368	2281.25	88.3884	2232.5	113.871	1614.69	211.948	305.625	104.557	33.125	31.6444	358.125	159.805
		2802.19	219.307	2340.31	200.368	2291.56	88.3884	2232.5	113.871	1614.69	211.948	305.625	104.557	33.125	31.6444	358.125	159.805
		2802.19	219.307	2340.31	200.368	2298.75	91.2575	2232.5	113.871	1614.69	211.948	305.625	104.557	33.125	31.6444	358.125	159.805
OSEM	400x400	Gaussian 5mm													0.111893
(24 subsets)	Iterations\Diameter	37mm (Bq/ml)	Std	28mm (Bq/ml)	Std	22mm (Bq/ml)	Std	17mm (Bq/ml)	Std	13mm (Bq/ml)	Std	10mm (Bq/ml)	Std	Lung (Bq/ml)	Std	background (Bq/ml)	Std
	1	75.33	3.39116	58	6.12372	69.11	3.14024	45.89	3.4801	22.44	1.33333	11.22	1.30171	4.69	0.52478	10.85	1.05405
	2	81.22	4.99444	69.89	9.86717	68.56	5.0525	64.89	7.94425	31.78	2.77389	12.44	2.29734	3.72	0.61464	10.73	1.64823
	3	79.56	5.63718	70.33	10.7238	67.44	6.32675	67.89	9.25263	35.22	3.41971	13.56	3.32081	3.25	0.64918	10.49	2.05392
	4	78.44	5.74698	69.89	11.2965	67.33	7.01783	67.22	10.0595	35.67	3.53553	14.56	3.94053	2.83	0.87831	10.39	2.30352
	5	77.89	5.86184	69.56	11.5986	67.67	7.34847	66.44	10.3212	35.56	3.6094	14.89	4.01386	2.72	1.00317	10.35	2.54202
	6	77.44	6.1869	69.44	11.4576	68	7.61577	65.89	10.4576	35.67	3.4641	15.44	4.09607	2.72	1.16155	10.26	2.68803
	7	77.22	6.13958	69.22	11.6166	68.11	7.83333	65.44	10.76	35.67	3.4641	15.67	4.15331	2.67	1.30931	10.29	2.82087
	8	77	6.08276	69.22	11.6166	68.33	7.90569	65.11	11.0617	35.22	3.41971	15.89	4.40013	2.61	1.3581	10.33	2.88787
	9	76.78	6.20036	69.22	11.6166	68.44	7.74776	65	11.1803	35.22	3.41971	15.89	4.40013	2.61	1.41981	10.33	2.90226
	10	76.78	6.20036	69.22	11.6166	68.44	7.74776	65	11.1803	35	3.24037	16.11	4.42844	2.64	1.45706	10.33	2.90226
	11	76.78	6.20036	69.22	11.6166	68.44	7.74776	65	11.1803	35	3.24037	16.11	4.42844	2.58	1.5	10.33	2.90226
	12	76.78	6.20036	69.22	11.6166	68.44	7.74776	65	11.1803	35	3.24037	16.11	4.42844	2.61	1.5171	10.33	2.90226
Recovery coeficient		37mm	Std	28mm	Std	22mm	Std	17mm	Std	13mm	Std	10mm	Std	Lung	Std	background	Std
		1.09491	0.0492901	0.843023	0.0890076	1.00451	0.045643	0.667006	0.0505828	0.326163	0.0193798	0.163081	0.0189202	0.0681686	0.00762762	1.23745	0.120216
		1.18052	0.0725936	1.01584	0.143418	0.996512	0.0734375	0.943169	0.115469	0.461919	0.0403182	0.180814	0.0333916	0.0540698	0.00893372	1.22377	0.187982
		1.1564	0.0819358	1.02224	0.155869	0.980233	0.0919586	0.986773	0.134486	0.511919	0.0497051	0.197093	0.0482676	0.0472384	0.00943576	1.1964	0.234252
		1.14012	0.0835317	1.01584	0.164193	0.978634	0.102003	0.977035	0.146214	0.518459	0.0513885	0.211628	0.0572751	0.0411337	0.0127661	1.18499	0.262719
		1.13212	0.0852012	1.01105	0.168584	0.983576	0.106809	0.965698	0.150018	0.51686	0.0524622	0.216424	0.058341	0.0395349	0.014581	1.18043	0.28992
		1.12558	0.0899259	1.0093	0.166536	0.988372	0.110694	0.957703	0.152	0.518459	0.0503503	0.224419	0.0595359	0.0395349	0.016883	1.17016	0.306573
		1.12238	0.0892381	1.0061	0.168845	0.989971	0.113857	0.951163	0.156395	0.518459	0.0503503	0.227762	0.0603679	0.0388081	0.0190307	1.17359	0.321723
		1.11919	0.0884122	1.0061	0.168845	0.993169	0.114908	0.946366	0.160781	0.511919	0.0497051	0.230959	0.0639554	0.037936	0.0197398	1.17815	0.329365
		1.11599	0.0901215	1.0061	0.168845	0.994767	0.112613	0.944767	0.162505	0.511919	0.0497051	0.230959	0.0639554	0.037936	0.0206368	1.17815	0.331006
		1.11599	0.0901215	1.0061	0.168845	0.994767	0.112613	0.944767	0.162505	0.508721	0.0470984	0.234157	0.0643669	0.0383721	0.0211782	1.17815	0.331006
		1.11599	0.0901215	1.0061	0.168845	0.994767	0.112613	0.944767	0.162505	0.508721	0.0470984	0.234157	0.0643669	0.0375	0.0218023	1.17815	0.331006
		1.11599	0.0901215	1.0061	0.168845	0.994767	0.112613	0.944767	0.162505	0.508721	0.0470984	0.234157	0.0643669	0.037936	0.0220509	1.17815	0.331006
Caliberated Activity Concentration		37mm kBq/ml	Std	28mm kBq/ml	Std	22mm kBq/ml	Std	17mm kBq/ml	Std	13mm kBq/ml	Std	10mm kBq/ml	Std	Lung kBq/ml	Std	background kBq/ml	Std
		2354.06	105.974	1812.5	191.366	2159.69	98.1325	1434.06	108.753	701.25	41.6666	350.625	40.6784	146.562	16.3994	339.062	32.9391
		2538.12	156.076	2184.06	308.349	2142.5	157.891	2027.81	248.258	993.125	86.6841	388.75	71.7919	116.25	19.2075	335.312	51.5072
		2486.25	176.162	2197.81	335.119	2107.5	197.711	2121.56	289.145	1100.62	106.866	423.75	103.775	101.562	20.2869	327.812	64.185
		2451.25	179.593	2184.06	353.016	2104.06	219.307	2100.62	314.361	1114.69	110.485	455	123.142	88.4375	27.4472	324.688	71.985
		2434.06	183.183	2173.75	362.457	2114.69	229.64	2076.25	322.538	1111.25	112.794	465.312	125.433	85	31.3491	323.438	79.4381
		2420	193.341	2170	358.052	2125	237.993	2059.06	326.8	1114.69	108.253	482.5	128.002	85	36.2984	320.625	84.0009
		2413.12	191.862	2163.12	363.017	2128.44	244.792	2045	336.25	1114.69	108.253	489.688	129.791	83.4375	40.9159	321.562	88.1522
		2406.25	190.086	2163.12	363.017	2135.31	247.053	2034.69	345.678	1100.62	106.866	496.562	137.504	81.5625	42.4406	322.812	90.2459
		2399.38	193.761	2163.12	363.017	2138.75	242.118	2031.25	349.386	1100.62	106.866	496.562	137.504	81.5625	44.3691	322.812	90.6956
		2399.38	193.761	2163.12	363.017	2138.75	242.118	2031.25	349.386	1093.75	101.262	503.438	138.389	82.5	45.5331	322.812	90.6956
		2399.38	193.761	2163.12	363.017	2138.75	242.118	2031.25	349.386	1093.75	101.262	503.438	138.389	80.625	46.875	322.812	90.6956
		2399.38	193.761	2163.12	363.017	2138.75	242.118	2031.25	349.386	1093.75	101.262	503.438	138.389	81.5625	47.4094	322.812	90.6956
TrueX	400x400	Gaussian 5mm													0.0908653
(24 subsets)	Iterations\Diameter	37mm (Bq/ml)	Std	28mm (Bq/ml)	Std	22mm (Bq/ml)	Std	17mm (Bq/ml)	Std	13mm (Bq/ml)	Std	10mm (Bq/ml)	Std	Lung (Bq/ml)	Std	background (Bq/ml)	Std
	1	79.33	3.24037	42.78	2.10819	57.89	2.75882	61.22	2.23607	21.11	0.92796	10.78	0.83333	3.86	0.35074	10.92	0.89057
	2	90.33	6.06218	68.78	5.73973	76	6.57647	68	3.4641	32.22	2.04803	11.22	1.85592	3.83	0.44721	10.77	1.4362
	3	88.89	7.89691	80.67	8.44097	79	9.26013	67	4.30116	39.22	3.56293	12	2.69258	3	0.33806	10.54	1.97079
	4	86.56	8.98765	85.33	10.1489	78.22	11.0993	64.89	5.27836	42.78	4.35252	12.78	3.73423	2.36	0.48714	10.37	2.34212
	5	85.78	10.232	87.22	11.2002	77.33	13.0192	63.67	5.61249	44.44	5.0277	13.11	4.51233	2.22	0.42164	10.34	2.79748
	6	85.33	10.8166	88.33	12.0104	76.67	14.3091	62.89	6.15314	45	5.83095	13.33	5.14782	2.08	0.5	10.29	3.121
	7	85.56	11.5986	88.44	12.6601	76.22	15.4254	62.56	6.67291	45.56	6.08505	13.56	5.89727	1.75	0.64918	10.29	3.41184
	8	86.11	12.1598	88.67	13.4071	76	16.568	62.33	7.01783	45.67	6.44205	13.44	6.36614	1.61	0.64488	10.26	3.67371
	9	86.44	12.541	88.67	13.9463	75.78	17.669	62.22	7.51295	45.78	6.77823	13.33	6.74537	1.5	0.60945	10.17	3.8608
	10	87.11	13.1667	88.67	14.3701	75.89	18.3197	62.11	7.72082	45.67	7.14143	13.22	6.97814	1.42	0.60356	10.19	4.10957
	11	87.67	13.5	88.67	14.3701	75.67	19.105	62	8.09321	45.67	7.44983	13.33	7.24569	1.36	0.59295	10.1	4.25716
	12	88.22	13.8634	88.67	14.3701	75.89	20.0278	62	8.09321	45.44	7.63399	13.33	7.24569	1.36	0.59295	10.16	4.44224
Recovery coeficient		37mm	Std	28mm	Std	22mm	Std	17mm	Std	13mm	Std	10mm	Std	Lung	Std	background	Std
		1.15305	0.0470984	0.621802	0.0306423	0.841424	0.0400991	0.889826	0.032501	0.306831	0.0134878	0.156686	0.0121124	0.0561047	0.00509797	1.24544	0.10157
		1.31294	0.0881131	0.999709	0.0834263	1.10465	0.0955882	0.988372	0.0503503	0.468314	0.0297679	0.163081	0.0269756	0.0556686	0.00650015	1.22833	0.1638
		1.29201	0.114781	1.17253	0.122689	1.14826	0.134595	0.973837	0.0625169	0.570058	0.0517868	0.174419	0.0391363	0.0436047	0.00491366	1.2021	0.224771
		1.25814	0.130634	1.24026	0.147513	1.13692	0.161327	0.943169	0.0767203	0.621802	0.0632634	0.185756	0.0542766	0.0343023	0.00708052	1.18271	0.267121
		1.2468	0.148721	1.26773	0.162794	1.12398	0.189233	0.925436	0.0815769	0.64593	0.073077	0.190552	0.0655862	0.0322674	0.00612849	1.17929	0.319056
		1.24026	0.157219	1.28387	0.17457	1.11439	0.207981	0.914099	0.0894352	0.65407	0.0847522	0.19375	0.074823	0.0302326	0.00726744	1.17359	0.355953
		1.2436	0.168584	1.28547	0.184013	1.10785	0.224207	0.909302	0.09699	0.662209	0.0884455	0.197093	0.0857161	0.025436	0.00943576	1.17359	0.389124
		1.2516	0.176742	1.28881	0.19487	1.10465	0.240815	0.905959	0.102003	0.663808	0.0936344	0.195349	0.0925311	0.0234012	0.00937326	1.17016	0.418991
		1.2564	0.182283	1.28881	0.202708	1.10145	0.256817	0.90436	0.1092	0.665407	0.0985208	0.19375	0.0980432	0.0218023	0.00885828	1.1599	0.440328
		1.26613	0.191376	1.28881	0.208868	1.10305	0.266275	0.902762	0.112221	0.663808	0.1038	0.192151	0.101426	0.0206395	0.00877267	1.16218	0.468701
		1.27427	0.196221	1.28881	0.208868	1.09985	0.277689	0.901163	0.117634	0.663808	0.108282	0.19375	0.105315	0.0197674	0.00861846	1.15192	0.485534
		1.28227	0.201503	1.28881	0.208868	1.10305	0.291101	0.901163	0.117634	0.660465	0.110959	0.19375	0.105315	0.0197674	0.00861846	1.15876	0.506642
Caliberated Activity Concentration		37mm kBq/ml	Std	28mm kBq/ml	Std	22mm kBq/ml	Std	17mm kBq/ml	Std	13mm kBq/ml	Std	10mm kBq/ml	Std	Lung kBq/ml	Std	background kBq/ml	Std
		2479.06	101.262	1336.88	65.8809	1809.06	86.2131	1913.12	69.8772	659.688	28.9988	336.875	26.0416	120.625	10.9606	341.25	27.8303
		2822.81	189.443	2149.38	179.367	2375	205.515	2125	108.253	1006.88	64.0009	350.625	57.9975	119.688	13.9753	336.562	44.8812
		2777.81	246.778	2520.94	263.78	2468.75	289.379	2093.75	134.411	1225.62	111.342	375	84.1431	93.75	10.5644	329.375	61.5872
		2705	280.864	2666.56	317.153	2444.38	346.853	2027.81	164.949	1336.88	136.016	399.375	116.695	73.75	15.2231	324.062	73.1912
		2680.62	319.751	2725.62	350.006	2416.56	406.851	1989.69	175.39	1388.75	157.116	409.688	141.01	69.375	13.1762	323.125	87.4213
		2666.56	338.02	2760.31	375.325	2395.94	447.159	1965.31	192.286	1406.25	182.217	416.562	160.869	65	15.625	321.562	97.5312
		2673.75	362.457	2763.75	395.628	2381.88	482.045	1955	208.528	1423.75	190.158	423.75	184.29	54.6875	20.2869	321.562	106.62
		2690.94	379.994	2770.94	418.972	2375	517.751	1947.81	219.307	1427.19	201.314	420	198.942	50.3125	20.1525	320.625	114.803
		2701.25	391.908	2770.94	435.823	2368.12	552.157	1944.38	234.78	1430.62	211.82	416.562	210.793	46.875	19.0453	317.812	120.65
		2722.19	411.458	2770.94	449.066	2371.56	572.49	1940.94	241.276	1427.19	223.17	413.125	218.067	44.375	18.8612	318.438	128.424
		2739.69	421.875	2770.94	449.066	2364.69	597.03	1937.5	252.913	1427.19	232.807	416.562	226.428	42.5	18.5297	315.625	133.036
		2756.88	433.232	2770.94	449.066	2371.56	625.868	1937.5	252.913	1420	238.562	416.562	226.428	42.5	18.5297	317.5	138.82

## Sheet: List Mode_15,30,60_1 iterations
List Mode
OSEM	Iterations\Diameter	37mm (Bq/ml)	Std	28mm (Bq/ml)	Std	22mm (Bq/ml)	Std	17mm (Bq/ml)	Std	13mm (Bq/ml)	Std	10mm (Bq/ml)	Std	Lung (Bq/ml)	Std	background (Bq/ml)	Std
15 mins		85.78	4.43784	72	14.2127	52.56	9.63212	51.22	15.8412	30.67	3.5	13	3.08221	5.39	2.44105	9.44	3.41295
30 mins		77.78	3.03223	68.67	16.3478	68.44	6.93021	48.44	7.09068	23.78	1.92209	9.89	2.14735	5.33	1.04198	12.35	3.23963
60 mins		74.78	3.80058	68.22	11.7556	67	4.92443	54.44	5.57026	24.11	1.69148	7.33	1.22474	5.39	0.54917	10.93	1.83105
		37mm	Std	28mm	Std	22mm	Std	17mm	Std	13mm	Std	10mm	Std	Lung	Std	background	Std
		1.2468	0.0645035	1.04651	0.20658	0.763953	0.140002	0.744477	0.23025	0.445785	0.0508721	0.188953	0.0447996	0.078343	0.0354804	1.07664	0.389251
		1.13052	0.0440731	0.99811	0.237613	0.994767	0.10073	0.70407	0.103062	0.34564	0.0279374	0.14375	0.0312115	0.0774709	0.0151451	1.40853	0.369483
		1.08692	0.055241	0.99157	0.170866	0.973837	0.071576	0.791279	0.0809631	0.350436	0.0245855	0.106541	0.0178015	0.078343	0.00798212	1.24658	0.208833
		37mm kBq/ml	Std	28mm kBq/ml	Std	22mm kBq/ml	Std	17mm kBq/ml	Std	13mm kBq/ml	Std	10mm kBq/ml	Std	Lung kBq/ml	Std	background kBq/ml	Std
		2680.62	138.682	2250	444.146	1642.5	301.004	1600.62	495.038	958.438	109.375	406.25	96.3191	168.438	76.2828	295	106.655
		2430.62	94.7572	2145.94	510.868	2138.75	216.569	1513.75	221.584	743.125	60.0653	309.062	67.1047	166.562	32.5619	385.938	101.238
		2336.88	118.768	2131.88	367.363	2093.75	153.888	1701.25	174.071	753.438	52.8588	229.062	38.2731	168.438	17.1616	341.562	57.2203
OSEM TOF	Iterations\Diameter	37mm (Bq/ml)	Std	28mm (Bq/ml)	Std	22mm (Bq/ml)	Std	17mm (Bq/ml)	Std	13mm (Bq/ml)	Std	10mm (Bq/ml)	Std	Lung (Bq/ml)	Std	background (Bq/ml)	Std
15 mins		78.33	17.2482	57.67	9.43398	56	7.54983	48.11	5.27836	47.78	9.89669	4.67	1.93649	1.78	0.8319	10.97	5.9469
30 mins		83.56	14.8754	72.22	5.76146	65.56	6.16667	61.56	4.69338	54.56	8.56024	5	1.32288	2.53	0.5599	12.33	4.97726
60 mins		82	5.54527	74.22	4.7111	69.11	6.54684	64	1.93649	36.89	3.55121	6.89	1.2693	2.53	0.5599	10.86	2.19585
		37mm	Std	28mm	Std	22mm	Std	17mm	Std	13mm	Std	10mm	Std	Lung	Std	background	Std
		1.13852	0.2507	0.838227	0.137122	0.813953	0.109736	0.699273	0.0767203	0.694477	0.143847	0.0678779	0.0281467	0.0258721	0.0120916	1.25114	0.67825
												0.0726744	0.0192279	0.0367733	0.00813808	1.40625	0.567662
		1.19186	0.0805999	1.07878	0.0684753	1.00451	0.0951576	0.930233	0.0281467	0.536192	0.0516164	0.100145	0.0184491	0.0367733	0.00813808	1.23859	0.250439
		37mm kBq/ml	Std	28mm kBq/ml	Std	22mm kBq/ml	Std	17mm kBq/ml	Std	13mm kBq/ml	Std	10mm kBq/ml	Std	Lung kBq/ml	Std	background kBq/ml	Std
		2447.81	539.006	1802.19	294.812	1750	235.932	1503.44	164.949	1493.12	309.272	145.938	60.5153	55.625	25.9969	342.812	185.841
		2611.25	464.857	2256.88	180.046	2048.75	192.708	1923.75	146.668	1705	267.507	156.25	41.34	79.0625	17.4969	385.312	155.539
		2562.5	173.29	2319.38	147.222	2159.69	204.589	2000	60.5153	1152.81	110.975	215.312	39.6656	79.0625	17.4969	339.375	68.6203
True X	Iterations\Diameter	37mm (Bq/ml)	Std	28mm (Bq/ml)	Std	22mm (Bq/ml)	Std	17mm (Bq/ml)	Std	13mm (Bq/ml)	Std	10mm (Bq/ml)	Std	Lung (Bq/ml)	Std	background (Bq/ml)	Std
15 mins		87.89	5.03598	82.67	11.7154	59.89	10.301	50.22	7.03167	31.56	5.07718	8.56	1.87824	3.78	1.01731	11.27	3.55434
30 mins		82.44	1.74005	76	5.85235	67.44	7.84396	46.89	3.82245	23	2.12132	8.56	1.87824	4.83	0.50709	12.64	2.99166
60 mins		78.89	3.72305	72.67	4.5	64.89	5.53273	51.22	3.11359	22	1.11803	7.33	1	5.22	0.42164	10.75	1.40997
		37mm	Std	28mm	Std	22mm	Std	17mm	Std	13mm	Std	10mm	Std	Lung	Std	background	Std
		1.27747	0.0731974	1.2016	0.170282	0.870494	0.149724	0.729942	0.102205	0.458721	0.0737962	0.124419	0.0273	0.0549419	0.0147865	1.28536	0.405376
		1.19826	0.0252914	1.10465	0.0850632	0.980233	0.114011	0.681541	0.0555589	0.334302	0.0308331	0.124419	0.0273	0.0702035	0.00737049	1.44161	0.341202
		1.14666	0.0541141	1.05625	0.065407	0.943169	0.0804176	0.744477	0.0452557	0.319767	0.0162504	0.106541	0.0145349	0.0758721	0.00612849	1.22605	0.160809
		37mm kBq/ml	Std	28mm kBq/ml	Std	22mm kBq/ml	Std	17mm kBq/ml	Std	13mm kBq/ml	Std	10mm kBq/ml	Std	Lung kBq/ml	Std	background kBq/ml	Std
		2746.56	157.374	2583.44	366.105	1871.56	321.907	1569.38	219.74	986.25	158.662	267.5	58.695	118.125	31.7909	352.188	111.073
		2576.25	54.3766	2375	182.886	2107.5	245.124	1465.31	119.452	718.75	66.2912	267.5	58.695	150.938	15.8466	395	93.4894
		2465.31	116.345	2270.94	140.625	2027.81	172.898	1600.62	97.2997	687.5	34.9384	229.062	31.25	163.125	13.1762	335.938	44.0616
True X TOF	Iterations\Diameter	37mm (Bq/ml)	Std	28mm (Bq/ml)	Std	22mm (Bq/ml)	Std	17mm (Bq/ml)	Std	13mm (Bq/ml)	Std	10mm (Bq/ml)	Std	Lung (Bq/ml)	Std	background (Bq/ml)	Std
15 mins		82.33	5.78792	78.67	5.26783	64.22	2.81859	62.78	15.0231	50.44	10.4894	6.11	1.83333	2.06	0.53154	10.55	4.00198
30 mins		87	9.55249	86.78	6.79665	69.33	6.22495	65.33	2.5	49.11	9.61047	6	1.41421	2.28	0.45426	12.63	4.28395
60 mins		91.22	3.34581	79.33	4.41588	74.78	4.86769	69.67	2.91548	40.11	2.848	7.44	1.01379	2.19	0.40139	10.69	1.42614
		37mm	Std	28mm	Std	22mm	Std	17mm	Std	13mm	Std	10mm	Std	Lung	Std	background	Std
		1.19666	0.0841267	1.14346	0.0765673	0.93343	0.0409679	0.9125	0.218359	0.73314	0.152462	0.0888081	0.0266472	0.0299419	0.00772587	1.20324	0.45643
		1.26453	0.138844	1.26134	0.0987885	1.0077	0.0904789	0.949564	0.0363372	0.713808	0.139687	0.0872093	0.0205554	0.0331395	0.00660262	1.44047	0.488589
		1.32587	0.048631	1.15305	0.0641843	1.08692	0.0707513	1.01265	0.0423762	0.582994	0.0413953	0.10814	0.0147353	0.0318314	0.00583416	1.21921	0.162653
		37mm kBq/ml	Std	28mm kBq/ml	Std	22mm kBq/ml	Std	17mm kBq/ml	Std	13mm kBq/ml	Std	10mm kBq/ml	Std	Lung kBq/ml	Std	background kBq/ml	Std
		2572.81	180.873	2458.44	164.62	2006.88	88.0809	1961.88	469.473	1576.25	327.794	190.938	57.2916	64.375	16.6106	329.688	125.062
		2718.75	298.515	2711.88	212.395	2166.56	194.53	2041.56	78.125	1534.69	300.327	187.5	44.1941	71.25	14.1956	394.688	133.873
		2850.62	104.557	2479.06	137.996	2336.88	152.115	2177.19	91.1088	1253.44	89	232.5	31.6809	68.4375	12.5434	334.062	44.5669

## Sheet: List Mode_15,30,60_3 iterations
List Mode
OSEM	Iterations\Diameter	37mm (Bq/ml)	Std	28mm (Bq/ml)	Std	22mm (Bq/ml)	Std	17mm (Bq/ml)	Std	13mm (Bq/ml)	Std	10mm (Bq/ml)	Std	Lung (Bq/ml)	Std	background (Bq/ml)	Std
15 mins		93.89	7.75314	74.22	18.424	62.78	18.7802	48	18.8016	32.67	7.46659	17.78	7.10243	6.44	5.02249	8.86	6.24007
30 mins		74.56	4.50309	71.11	8.90849	69.44	19.7681	58.11	15.0785	29	3.74166	11.11	3.21887	4.5	3.43511	12.96	5.8358
60 mins		79.44	7.07303	79.22	18.84	72.44	12.9722	62.22	7.32765	35.67	3.84057	6.22	1.92209	3.36	1.7591	11.1	3.39462
		37mm	Std	28mm	Std	22mm	Std	17mm	Std	13mm	Std	10mm	Std	Lung	Std	background	Std
		1.36468	0.112691	1.07878	0.267791	0.9125	0.272967	0.697674	0.273279	0.474855	0.108526	0.25843	0.103233	0.0936047	0.0730013	1.01049	0.711687
		1.08372	0.0654519	1.03358	0.129484	1.0093	0.287327	0.844622	0.219164	0.421512	0.0543846	0.161483	0.0467859	0.065407	0.0499289	1.4781	0.665579
		1.15465	0.102806	1.15145	0.273837	1.05291	0.188549	0.90436	0.106507	0.518459	0.0558222	0.090407	0.0279374	0.0488372	0.0255683	1.26597	0.38716
		37mm kBq/ml	Std	28mm kBq/ml	Std	22mm kBq/ml	Std	17mm kBq/ml	Std	13mm kBq/ml	Std	10mm kBq/ml	Std	Lung kBq/ml	Std	background kBq/ml	Std
		2934.06	242.286	2319.38	575.751	1961.88	586.88	1500	587.55	1020.94	233.331	555.625	221.951	201.25	156.953	276.875	195.002
		2330	140.722	2222.19	278.39	2170	617.753	1815.94	471.203	906.25	116.927	347.188	100.59	140.625	107.347	405	182.369
		2482.5	221.032	2475.62	588.749	2263.75	405.381	1944.38	228.989	1114.69	120.018	194.375	60.0653	105	54.9719	346.875	106.082
OSEM TOF	Iterations\Diameter	37mm (Bq/ml)	Std	28mm (Bq/ml)	Std	22mm (Bq/ml)	Std	17mm (Bq/ml)	Std	13mm (Bq/ml)	Std	10mm (Bq/ml)	Std	Lung (Bq/ml)	Std	background (Bq/ml)	Std
15 mins		72.44	13.7123	61.89	12.6732	49.22	9.25713	46.78	12.153	39.67	5.45436	3.78	2.22361	4.33	4.25609	12.15	8.69833
30 mins		80.33	16.9927	64.78	7.29345	64.78	7.10243	62	9.82344	58.56	8.2023	3.89	1.83333	2.53	1.96376	12.62	6.4385
60 mins		79.89	6.15314	70.89	5.98841	70.33	5.3619	59.78	2.48886	39	4.12311	5	2.23607	2.69	1.7699	11.18	3.58236
		37mm	Std	28mm	Std	22mm	Std	17mm	Std	13mm	Std	10mm	Std	Lung	Std	background	Std
		1.05291	0.199307	0.899564	0.184204	0.715407	0.134551	0.679942	0.176642	0.576599	0.0792785	0.0549419	0.0323199	0.062936	0.0618618	1.38572	0.992054
		1.16759	0.246986	0.94157	0.106009	0.94157	0.103233	0.901163	0.142783	0.851163	0.119219	0.0565407	0.0266472	0.0367733	0.028543	1.43932	0.734318
		1.16119	0.0894352	1.03038	0.0870408	1.02224	0.0779346	0.868895	0.0361753	0.56686	0.0599289	0.0726744	0.032501	0.0390988	0.0257253	1.27509	0.408572
		37mm kBq/ml	Std	28mm kBq/ml	Std	22mm kBq/ml	Std	17mm kBq/ml	Std	13mm kBq/ml	Std	10mm kBq/ml	Std	Lung kBq/ml	Std	background kBq/ml	Std
		2263.75	428.51	1934.06	396.039	1538.12	289.285	1461.88	379.78	1239.69	170.449	118.125	69.4878	135.312	133.003	379.688	271.823
		2510.31	531.02	2024.38	227.92	2024.38	221.951	1937.5	306.983	1830	256.322	121.562	57.2916	79.0625	61.3675	394.375	201.203
		2496.56	192.286	2215.31	187.138	2197.81	167.559	1868.12	77.7769	1218.75	128.847	156.25	69.8772	84.0625	55.3094	349.375	111.949
True X	Iterations\Diameter	37mm (Bq/ml)	Std	28mm (Bq/ml)	Std	22mm (Bq/ml)	Std	17mm (Bq/ml)	Std	13mm (Bq/ml)	Std	10mm (Bq/ml)	Std	Lung (Bq/ml)	Std	background (Bq/ml)	Std
15 mins		98	20.7786	93.67	18.9077	79.11	7.75314	72.33	31.603	53.44	15.3469	7.44	3.90868	1.47	1.46358	10.47	7.37459
30 mins		88.67	13.4815	88.22	12.1838	86.11	25.0272	72	3	37.44	7.5351	7.67	4.30116	1.5	0.60945	13.37	6.8217
60 mins		100.56	13.6025	93.11	17.7936	89.22	8.64259	65.11	8.52122	39.11	5.1586	4.89	1.45297	2.11	0.31873	10.44	2.94362
		37mm	Std	28mm	Std	22mm	Std	17mm	Std	13mm	Std	10mm	Std	Lung	Std	background	Std
		1.42442	0.302014	1.36148	0.274821	1.14985	0.112691	1.05131	0.459346	0.776744	0.223066	0.10814	0.0568122	0.0213663	0.021273	1.19411	0.84108
		1.28881	0.195952	1.28227	0.17709	1.2516	0.363768	1.04651	0.0436047	0.544186	0.109522	0.111483	0.0625169	0.0218023	0.00885828	1.52486	0.778022
		1.46163	0.197711	1.35334	0.258627	1.2968	0.125619	0.946366	0.123855	0.568459	0.0749797	0.0710756	0.0211188	0.0306686	0.0046327	1.19069	0.335723
		37mm kBq/ml	Std	28mm kBq/ml	Std	22mm kBq/ml	Std	17mm kBq/ml	Std	13mm kBq/ml	Std	10mm kBq/ml	Std	Lung kBq/ml	Std	background kBq/ml	Std
		3062.5	649.331	2927.19	590.865	2472.19	242.286	2260.31	987.594	1670	479.591	232.5	122.146	45.9375	45.7369	327.188	230.456
		2770.94	421.296	2756.88	380.743	2690.94	782.1	2250	93.75	1170	235.472	239.688	134.411	46.875	19.0453	417.812	213.178
		3142.5	425.078	2909.69	556.049	2788.12	270.081	2034.69	266.288	1222.19	161.206	152.812	45.4053	65.9375	9.96031	326.25	91.9881
True X TOF	Iterations\Diameter	37mm (Bq/ml)	Std	28mm (Bq/ml)	Std	22mm (Bq/ml)	Std	17mm (Bq/ml)	Std	13mm (Bq/ml)	Std	10mm (Bq/ml)	Std	Lung (Bq/ml)	Std	background (Bq/ml)	Std
15 mins		103.89	10.7987	79.44	25.4613	68.89	11.559	54.56	6.61648	36.67	13.1814	4	3	1.06	0.9241	10.54	6.94387
30 mins		110.78	17.81	76.11	10.043	69.44	18.6153	57.33	4.09268	55.11	9.04771	3.44	2.06828	1.06	0.23231	13.27	8.35763
60 mins		92.11	7.62306	90	7.08872	66.11	7.737	62.33	4.12311	54	5.52268	5.11	1.36423	1.06	0.33333	10.63	3.03077
		37mm	Std	28mm	Std	22mm	Std	17mm	Std	13mm	Std	10mm	Std	Lung	Std	background	Std
		1.51003	0.156957	1.15465	0.370077	1.00131	0.168009	0.793023	0.0961698	0.532994	0.191591	0.0581395	0.0436047	0.015407	0.0134317	1.2021	0.791956
		1.61017	0.258866	1.10625	0.145973	1.0093	0.270571	0.833285	0.0594866	0.801017	0.131507	0.05	0.0300622	0.015407	0.0033766	1.51346	0.953197
		1.33881	0.1108	1.30814	0.103034	0.960901	0.112456	0.905959	0.0599289	0.784884	0.0802715	0.0742733	0.0198289	0.015407	0.00484491	1.21236	0.345663
		37mm kBq/ml	Std	28mm kBq/ml	Std	22mm kBq/ml	Std	17mm kBq/ml	Std	13mm kBq/ml	Std	10mm kBq/ml	Std	Lung kBq/ml	Std	background kBq/ml	Std
		3246.56	337.458	2482.5	795.666	2152.81	361.22	1705	206.765	1145.94	411.92	125	93.75	33.125	28.8781	329.375	216.996
		3461.88	556.561	2378.44	313.843	2170	581.727	1791.56	127.896	1722.19	282.741	107.5	64.6338	33.125	7.25969	414.688	261.176
		2878.44	238.221	2812.5	221.523	2065.94	241.781	1947.81	128.847	1687.5	172.584	159.688	42.6322	33.125	10.4166	332.188	94.7116

## Sheet: statistics
					ORIGINAL ACTIVITY	3165	MBq
Actvity Decay Formula :		Yttrium 90			RESIDUAL ACTIVITY	64	MBq
Half Life [h] =		64.01
Decay constant [h] =	0.010814	0.0108287
Scan Day	Initial Activity [MBq]	Time (hh:mm)	Date	Time Scan	Difference of time	Scan Delay (hours)	Decay Corrected Activity [MBq]
Day 0 (Friday)	3101	17:20:00	06.12.2013	18:50:00	01:30:00	1.5	3051.1
Day 3 (Monday)	x	x	09.12.2013	16:45:00	00:35:00	71.42	1432.45
Day 5 (Wednesday)	x	x	11.12.2013	16:45:00	00:35:00	119.42	852.414
Day 7 (Friday)	x	x	13.12.2013	17:10:00	00:10:00	167.83	505.004
List mode
Scan Day	Initial Activity [MBq]	Time (hh:mm)	Date	Time Scan	Difference of time	Scan Delay (hours)	Decay Corrected Activity [MBq]
Day 0 (Friday)	3101	17:20:00	06.12.2013	19:20:00	02:00:00	2	3034.65
Day 3 (Monday)	x	x	09.12.2013	17:15:00	00:05:00	71.92	1424.73
Day 5 (Wednesday)	x	x	11.12.2013	17:15:00	00:05:00	119.92	847.817
Day 7 (Friday)	x	x	13.12.2013	17:40:00	00:20:00	167.67	505.879
30 MIN AND 2 BED POSITIONS
Day 0 (Friday)	Countrate at midscan (kcps)	Total promts	Total randoms	Total net Trues
Bed 1	1016	1402982	1106510	296472
Bed 2	1016	1401772	1103117	298655
Total		2804754	2209627	595127
				295.304
			Sensitivity %	0.338634
SD of trues	2239.28	78482.2	0.00127418
Day 3	Countrate at midscan (kcps)	Total promts	Total randoms	Total net Trues
Bed 1	854	918014	776857	141157
Bed 2	854	922916	777069	145847
Total		1840930	1553926	287004
				287.485
			Sensitivity %	0.347844
SD of trues	1842.51	44780.9	0.0022331
Day 5	Countrate at midscan (kcps)	Total promts	Total randoms	Total net Trues
Bed 1	803	773024	684275	88749
Bed 2	803	771867	683300	88567
Total		1544891	1367575	177316
				276.901
			Sensitivity %	0.361139
SD of trues	1706.59	28770.2	0.00347582
Day 7	Countrate at midscan (kcps)	Total promts	Total randoms	Total net Trues
Bed 1	756	664061	610199	52862
Bed 2	756	664871	611615	53256
Total		1328932	1221814	106118
				274.112
			Sensitivity %	0.364814
SD of trues	1597.11	18213.1	0.00549056
LM 120--D0
TrueX TOF sinogram
	Countrate at midscan (kcps)	Total promts	Total randoms	Total net Trues
Day 0	1016	11327925	8806041	2521884
				277.247
			Sensitivity %	0.36069
SD of trues	4487.09	156666	0.0006383
LM 120--D3
TrueX TOF sinogram
	Countrate at midscan (kcps)	Total promts	Total randoms	Total net Trues
Day 0	1016	7415003	6200035	1214968
				270.178
			Sensitivity %	0.370126
SD of trues	3689.86	88962.2	0.00112407
LM 120--D5
TrueX TOF sinogram
	Countrate at midscan (kcps)	Total promts	Total randoms	Total net Trues
Day 0	1016	6217537	5469068	748469
				260.982
			Sensitivity %	0.383168
SD of trues	3418.57	57140	0.00175009
LM 120--D7
TrueX TOF sinogram
	Countrate at midscan (kcps)	Total promts	Total randoms	Total net Trues
Day 0	1016	5336541	4893853	442688
				263.288
			Sensitivity %	0.379812
SD of trues	3198.5	36440.3	0.00274421
